# Supplementary material for: Unveiling molecular mechanisms of pepper resistance to Phytophthora capsici through grafting using iTRAQ-based proteomic analysis
Source: Sci Rep. 2024 Feb 27;14:4789. doi: 10.1038/s41598-024-55596-3 (PMC10899238; doi:10.1038/s41598-024-55596-3)
Supplement: Supplementary file 4 — Supplementary Table S2. [file 41598_2024_55596_MOESM4_ESM.xlsx]

## Sheet: E_EL_119-VS-CM_EL_121
Ontoloty	GO term	Number of Proteins	Protein members
biological_process	biological adhesion	1	CA07g10820
biological_process	biological regulation	27	CA00g68490;CA01g16250;CA01g22680;CA01g23340;CA02g14960;CA02g23110;CA02g24340;CA03g03220;CA03g29260;CA04g09320;CA04g22290;CA05g13050;CA06g00120;CA06g25030;CA06g28130;CA07g14110;CA07g16210;CA08g01770;CA08g09670;CA08g13330;CA08g13520;CA08g18870;CA11g02470;CA11g19050;CA12g06540;CA12g15560;CA12g15670
biological_process	cell killing	1	CA00g28740
biological_process	cellular component organization or biogenesis	46	CA00g33110;CA00g42930;CA00g44670;CA00g68490;CA00g74150;CA00g90610;CA00g95430;CA01g00780;CA01g02790;CA01g16250;CA01g21050;CA02g07430;CA02g14960;CA02g18720;CA02g23630;CA03g06200;CA03g18620;CA03g23970;CA03g29180;CA03g33520;CA03g35150;CA03g36980;CA04g09320;CA04g11490;CA05g13050;CA06g00420;CA06g19040;CA06g19650;CA06g22930;CA06g27990;CA07g07300;CA07g14110;CA07g14650;CA07g20490;CA07g21500;CA08g13520;CA0…
biological_process	cellular process	181	CA00g15310;CA00g15320;CA00g19810;CA00g26930;CA00g29970;CA00g30210;CA00g32440;CA00g33110;CA00g42930;CA00g44670;CA00g45420;CA00g57370;CA00g68320;CA00g68490;CA00g74150;CA00g76730;CA00g77160;CA00g80890;CA00g81030;CA00g87440;CA00g90610;CA00g95430;CA01g00780;CA01g00790;CA01g02390;CA01g02790;CA01g03860;CA01g09460;CA01g11410;CA01g16250;CA01g21050;CA01g21240;CA01g22070;CA01g22680;CA01g23340;CA01g28400;CA0…
biological_process	detoxification	4	CA02g19820;CA04g04290;CA07g16200;CA07g16210
biological_process	developmental process	14	CA00g30210;CA00g90610;CA01g02790;CA02g23110;CA03g06560;CA03g18970;CA03g29180;CA03g29260;CA07g14650;CA08g13330;CA08g18870;CA09g09900;CA11g17690;CA12g22490
biological_process	growth	2	CA02g23110;CA07g14650
biological_process	immune system process	4	CA01g02790;CA02g22130;CA02g23110;CA11g19050
biological_process	localization	35	CA00g30210;CA01g02790;CA01g03440;CA01g03860;CA01g06410;CA01g16490;CA01g27210;CA03g03220;CA03g23970;CA03g28860;CA05g12470;CA05g17560;CA06g11950;CA06g15310;CA06g19650;CA06g23400;CA06g26580;CA06g26590;CA07g14110;CA07g20490;CA08g01540;CA08g01770;CA08g13330;CA08g15250;CA08g18520;CA09g00380;CA10g08410;CA10g15710;CA11g10260;CA11g17690;CA11g19000;CA12g04530;CA12g06540;CA12g12950;CA12g16890
biological_process	metabolic process	170	CA00g15310;CA00g15320;CA00g26930;CA00g29970;CA00g33110;CA00g41170;CA00g42930;CA00g44670;CA00g45420;CA00g52100;CA00g57370;CA00g68320;CA00g68490;CA00g76730;CA00g77160;CA00g81030;CA00g95310;CA01g00780;CA01g00790;CA01g02390;CA01g02790;CA01g03860;CA01g09460;CA01g11410;CA01g16000;CA01g16250;CA01g21050;CA01g21240;CA01g22070;CA01g24700;CA01g28820;CA01g29540;CA01g31810;CA01g33650;CA01g33890;CA02g00610;CA0…
biological_process	multi-organism process	10	CA00g28740;CA00g52560;CA01g02790;CA02g22130;CA02g23110;CA07g15890;CA07g21160;CA11g02330;CA11g19050;CA12g12950
biological_process	multicellular organismal process	15	CA00g30210;CA00g90610;CA01g02790;CA02g23110;CA03g06560;CA03g18970;CA03g29260;CA07g14650;CA07g15890;CA08g13330;CA08g18870;CA09g09900;CA11g02330;CA11g17690;CA12g22490
biological_process	negative regulation of biological process	1	CA08g18870
biological_process	nitrogen utilization	1	CA06g00120
biological_process	positive regulation of biological process	2	CA01g16250;CA02g23110
biological_process	regulation of biological process	23	CA00g68490;CA01g16250;CA01g22680;CA01g23340;CA02g14960;CA02g23110;CA03g03220;CA03g29260;CA04g09320;CA04g22290;CA05g13050;CA06g00120;CA06g25030;CA06g28130;CA07g16210;CA08g01770;CA08g13330;CA08g13520;CA08g18870;CA11g02470;CA11g19050;CA12g15560;CA12g15670
biological_process	reproduction	12	CA00g52560;CA00g90610;CA01g02790;CA02g23110;CA03g06560;CA03g18970;CA07g14650;CA07g15890;CA09g09900;CA11g02330;CA11g17690;CA12g22490
biological_process	reproductive process	12	CA00g52560;CA00g90610;CA01g02790;CA02g23110;CA03g06560;CA03g18970;CA07g14650;CA07g15890;CA09g09900;CA11g02330;CA11g17690;CA12g22490
biological_process	response to stimulus	74	CA00g28740;CA00g30210;CA00g32320;CA00g44670;CA00g45250;CA00g73770;CA00g77160;CA00g81030;CA01g02790;CA01g11410;CA01g16250;CA01g22680;CA01g28820;CA02g18360;CA02g19820;CA02g21050;CA02g22130;CA02g23110;CA02g24340;CA02g27690;CA02g29340;CA02g30850;CA03g03220;CA03g06560;CA03g18970;CA03g29180;CA03g29260;CA04g02730;CA04g04290;CA04g13740;CA04g22290;CA04g22530;CA05g04420;CA05g20680;CA06g00120;CA06g05770;CA0…
biological_process	rhythmic process	3	CA02g23110;CA02g24340;CA08g18870
biological_process	signaling	9	CA01g22680;CA02g23110;CA03g03220;CA07g16210;CA08g01770;CA08g18870;CA11g02470;CA11g19050;CA12g15670
cellular_component	cell	212	CA00g15310;CA00g19810;CA00g26930;CA00g28740;CA00g30210;CA00g32320;CA00g32440;CA00g33110;CA00g42930;CA00g44670;CA00g45420;CA00g52100;CA00g52140;CA00g52420;CA00g57370;CA00g68320;CA00g68490;CA00g74150;CA00g76730;CA00g77160;CA00g80000;CA00g80890;CA00g87440;CA00g90610;CA00g95310;CA00g95430;CA01g00780;CA01g00790;CA01g02390;CA01g02700;CA01g02790;CA01g03440;CA01g03860;CA01g06410;CA01g09460;CA01g13270;CA0…
cellular_component	cell junction	11	CA00g52420;CA01g22680;CA01g27210;CA04g12290;CA05g12260;CA06g21920;CA07g21160;CA08g10470;CA08g13330;CA08g15250;CA09g07330
cellular_component	cell part	210	CA00g15310;CA00g19810;CA00g26930;CA00g28740;CA00g30210;CA00g32320;CA00g32440;CA00g33110;CA00g42930;CA00g44670;CA00g45420;CA00g52100;CA00g52140;CA00g52420;CA00g57370;CA00g68320;CA00g68490;CA00g74150;CA00g76730;CA00g77160;CA00g80000;CA00g80890;CA00g87440;CA00g90610;CA00g95310;CA00g95430;CA01g00780;CA01g00790;CA01g02390;CA01g02700;CA01g02790;CA01g03440;CA01g03860;CA01g06410;CA01g09460;CA01g13270;CA0…
cellular_component	extracellular region	21	CA00g52560;CA00g90610;CA01g11410;CA01g31060;CA02g21050;CA02g22130;CA02g24340;CA02g30850;CA03g05770;CA03g35150;CA03g36980;CA04g02730;CA04g19400;CA07g14650;CA07g21160;CA08g13330;CA08g18950;CA09g07330;CA12g03520;CA12g04980;CA12g06540
cellular_component	extracellular region part	2	CA02g21050;CA04g19400
cellular_component	macromolecular complex	78	CA00g32440;CA00g33110;CA00g42930;CA00g44670;CA00g45420;CA00g57370;CA00g68320;CA00g68490;CA00g77160;CA00g87440;CA00g90610;CA00g95430;CA01g00780;CA01g00790;CA01g13270;CA01g16250;CA01g17080;CA01g21050;CA01g21810;CA01g33650;CA02g07430;CA02g14960;CA02g17690;CA02g22130;CA02g23630;CA02g24340;CA03g01410;CA03g06200;CA03g23970;CA03g24900;CA03g28860;CA03g29180;CA03g33520;CA03g34760;CA04g09320;CA04g12290;CA0…
cellular_component	membrane	89	CA00g19810;CA00g29970;CA00g30210;CA00g44670;CA00g52420;CA00g57370;CA00g68320;CA00g76730;CA00g77160;CA00g80000;CA00g90610;CA00g95430;CA01g00410;CA01g03440;CA01g06410;CA01g11410;CA01g16490;CA01g20890;CA01g27210;CA02g01750;CA02g09610;CA02g17690;CA02g19550;CA02g21310;CA02g21950;CA02g22130;CA02g24340;CA02g26090;CA02g30360;CA03g25580;CA03g27730;CA03g28860;CA03g29260;CA03g34630;CA03g35150;CA03g36980;CA0…
cellular_component	membrane part	62	CA00g29970;CA00g52420;CA00g57370;CA00g68320;CA00g76730;CA00g77160;CA00g80000;CA00g95430;CA01g00410;CA01g03440;CA01g11410;CA02g09610;CA02g17690;CA02g19550;CA02g21310;CA02g21950;CA02g30360;CA03g27730;CA03g28860;CA03g29260;CA03g34630;CA03g35150;CA03g36980;CA04g14450;CA05g12260;CA05g12470;CA05g17560;CA05g20680;CA06g11950;CA06g14140;CA06g15310;CA06g19650;CA07g04040;CA07g10820;CA07g10840;CA07g10990;CA0…
cellular_component	membrane-enclosed lumen	5	CA01g02700;CA01g16250;CA01g16490;CA01g28820;CA02g03350
cellular_component	organelle	136	CA00g15310;CA00g19810;CA00g26930;CA00g28740;CA00g30210;CA00g33110;CA00g42930;CA00g44670;CA00g52100;CA00g57370;CA00g68320;CA00g74150;CA00g77160;CA00g80890;CA00g90610;CA01g00780;CA01g00790;CA01g02700;CA01g02790;CA01g06410;CA01g16250;CA01g16490;CA01g17080;CA01g21050;CA01g21810;CA01g22070;CA01g22680;CA01g27210;CA01g28400;CA01g28820;CA01g33650;CA01g33890;CA02g03350;CA02g05510;CA02g07430;CA02g09720;CA0…
cellular_component	organelle part	92	CA00g15310;CA00g19810;CA00g30210;CA00g33110;CA00g42930;CA00g44670;CA00g57370;CA00g68320;CA00g77160;CA00g90610;CA01g02700;CA01g02790;CA01g06410;CA01g16250;CA01g16490;CA01g21050;CA01g22070;CA01g27210;CA01g28820;CA01g33890;CA02g03350;CA02g07430;CA02g21310;CA02g21950;CA02g23630;CA02g24340;CA02g26090;CA02g26770;CA03g01410;CA03g03220;CA03g06200;CA03g06560;CA03g18970;CA03g23970;CA03g24900;CA03g25580;CA0…
cellular_component	symplast	11	CA00g52420;CA01g22680;CA01g27210;CA04g12290;CA05g12260;CA06g21920;CA07g21160;CA08g10470;CA08g13330;CA08g15250;CA09g07330
cellular_component	virion	6	CA00g33110;CA01g13270;CA06g25460;CA09g02530;CA09g13890;CA10g12440
cellular_component	virion part	6	CA00g33110;CA01g13270;CA06g25460;CA09g02530;CA09g13890;CA10g12440
molecular_function	antioxidant activity	12	CA01g11410;CA01g23340;CA02g19820;CA02g29340;CA02g30850;CA04g02730;CA04g04290;CA04g22290;CA05g19020;CA06g09510;CA09g07330;CA12g03520
molecular_function	binding	172	CA00g15310;CA00g15320;CA00g19810;CA00g26930;CA00g29970;CA00g30210;CA00g32440;CA00g33110;CA00g41170;CA00g41210;CA00g42930;CA00g44670;CA00g52140;CA00g52420;CA00g57370;CA00g68320;CA00g68490;CA00g73770;CA00g77160;CA00g80000;CA00g80890;CA00g81030;CA00g84860;CA00g87440;CA00g90610;CA00g95430;CA01g00790;CA01g02390;CA01g02790;CA01g03860;CA01g09460;CA01g11410;CA01g13270;CA01g16000;CA01g16250;CA01g16490;CA0…
molecular_function	catalytic activity	173	CA00g15310;CA00g15320;CA00g19810;CA00g26930;CA00g29970;CA00g32320;CA00g41170;CA00g41210;CA00g45420;CA00g52100;CA00g57370;CA00g61560;CA00g68320;CA00g76730;CA00g77160;CA00g80000;CA00g81030;CA00g84860;CA00g95310;CA00g96980;CA01g02390;CA01g02790;CA01g03790;CA01g03850;CA01g04150;CA01g08570;CA01g09460;CA01g11410;CA01g16000;CA01g16250;CA01g21240;CA01g22070;CA01g23340;CA01g23430;CA01g24700;CA01g27210;CA0…
molecular_function	molecular carrier activity	1	CA01g03860
molecular_function	molecular function regulator	12	CA01g03860;CA01g22680;CA02g09720;CA02g18720;CA03g23550;CA03g36980;CA04g19400;CA06g00120;CA06g00420;CA06g25030;CA08g01770;CA10g21270
molecular_function	nutrient reservoir activity	3	CA03g05770;CA08g13330;CA08g14620
molecular_function	structural molecule activity	27	CA00g42930;CA00g44670;CA01g00790;CA01g21050;CA01g33650;CA02g07430;CA02g23630;CA03g01410;CA03g23970;CA03g24900;CA03g33520;CA03g34760;CA04g12290;CA05g17210;CA06g22930;CA06g23130;CA06g27990;CA07g18530;CA08g04110;CA08g12800;CA09g13440;CA10g21500;CA11g00970;CA11g04560;CA12g01030;CA12g19320;CA12g22490
molecular_function	transporter activity	13	CA00g80000;CA01g16490;CA03g03220;CA03g28860;CA03g34630;CA05g12470;CA07g14110;CA08g01540;CA10g15710;CA11g10260;CA11g17690;CA11g19000;CA12g12950

## Sheet: ER_118-VS-CMR_117
Ontoloty	GO term	Number of Proteins	Protein members
biological_process	biological adhesion	1	CA07g10820
biological_process	biological regulation	45	CA00g68490;CA00g80920;CA01g07890;CA01g15460;CA02g10150;CA02g15980;CA02g23110;CA02g29800;CA03g01500;CA03g04210;CA03g06810;CA03g23220;CA03g23920;CA03g35890;CA04g11220;CA04g21340;CA05g10890;CA06g10320;CA06g15690;CA06g17790;CA06g22100;CA06g23340;CA07g03710;CA07g04450;CA07g05790;CA07g08680;CA07g14550;CA08g15500;CA08g17840;CA08g18870;CA08g19010;CA08g19430;CA09g10800;CA09g11390;CA09g18320;CA10g00930;CA1…
biological_process	carbon utilization	1	CA02g00210
biological_process	cellular component organization or biogenesis	43	CA00g42930;CA00g60450;CA00g68490;CA01g00780;CA01g10030;CA01g10230;CA01g15460;CA01g17210;CA01g22170;CA01g31740;CA02g09350;CA02g18720;CA02g23630;CA03g11550;CA03g17560;CA03g29420;CA03g35150;CA03g36980;CA04g11220;CA04g14020;CA04g16010;CA04g19840;CA04g22110;CA05g00920;CA05g07600;CA06g10320;CA06g14020;CA06g15690;CA06g17790;CA06g19650;CA07g12090;CA07g14550;CA08g10370;CA08g15280;CA08g15620;CA09g00390;CA0…
biological_process	cellular process	221	CA00g00440;CA00g11160;CA00g26940;CA00g32390;CA00g34770;CA00g36540;CA00g42930;CA00g51960;CA00g57370;CA00g60450;CA00g68490;CA00g69360;CA00g78770;CA00g80920;CA00g81490;CA00g82820;CA00g87370;CA01g00780;CA01g02390;CA01g03330;CA01g04380;CA01g04800;CA01g07890;CA01g10030;CA01g10230;CA01g11410;CA01g13100;CA01g15460;CA01g17210;CA01g18360;CA01g21190;CA01g21240;CA01g22170;CA01g25540;CA01g25920;CA01g26380;CA0…
biological_process	detoxification	4	CA02g19820;CA06g02950;CA09g03120;CA10g14270
biological_process	developmental process	15	CA01g03330;CA01g25540;CA02g23110;CA03g06560;CA03g17560;CA03g23920;CA03g25020;CA03g35240;CA04g20840;CA06g14020;CA06g15810;CA06g24600;CA07g05790;CA08g10370;CA08g18870
biological_process	growth	3	CA02g23110;CA03g17560;CA06g24600
biological_process	immune system process	5	CA02g23110;CA05g10890;CA06g23340;CA07g04450;CA07g06720
biological_process	localization	31	CA00g61540;CA00g78770;CA01g10230;CA01g15460;CA01g16490;CA02g08680;CA02g09350;CA03g34440;CA03g34450;CA04g09700;CA06g07890;CA06g10320;CA06g11950;CA06g16730;CA06g16980;CA06g17990;CA06g19650;CA06g22330;CA06g23450;CA07g03180;CA07g14550;CA08g07290;CA09g00390;CA09g06180;CA09g12330;CA10g15710;CA10g20230;CA11g00060;CA11g20110;CA12g06540;CA12g16890
biological_process	metabolic process	247	CA00g00440;CA00g11160;CA00g15840;CA00g26940;CA00g32390;CA00g34770;CA00g36540;CA00g42930;CA00g51960;CA00g57370;CA00g60450;CA00g68490;CA00g69360;CA00g78770;CA00g81490;CA00g82820;CA00g83800;CA01g00780;CA01g02390;CA01g03070;CA01g03330;CA01g04380;CA01g04800;CA01g09600;CA01g10030;CA01g11410;CA01g12140;CA01g13100;CA01g14120;CA01g17210;CA01g18360;CA01g21190;CA01g21240;CA01g22170;CA01g24690;CA01g24700;CA0…
biological_process	multi-organism process	11	CA01g03330;CA02g23110;CA03g17560;CA03g23920;CA06g23340;CA07g12670;CA07g15890;CA07g17040;CA11g05380;CA11g11520;CA12g21600
biological_process	multicellular organismal process	18	CA01g03330;CA01g25540;CA02g23110;CA03g06560;CA03g17560;CA03g23920;CA03g25020;CA03g35240;CA04g20840;CA06g14020;CA06g15810;CA06g24600;CA07g05790;CA07g12670;CA07g15890;CA07g17040;CA08g10370;CA08g18870
biological_process	negative regulation of biological process	8	CA03g23220;CA06g10320;CA06g17790;CA06g22100;CA06g23340;CA07g05790;CA08g18870;CA10g01150
biological_process	positive regulation of biological process	6	CA02g23110;CA03g23920;CA06g15690;CA09g11390;CA09g18320;CA11g05380
biological_process	regulation of biological process	39	CA00g68490;CA00g80920;CA01g07890;CA02g15980;CA02g23110;CA02g29800;CA03g01500;CA03g06810;CA03g23220;CA03g23920;CA04g11220;CA04g21340;CA05g10890;CA06g10320;CA06g15690;CA06g17790;CA06g22100;CA06g23340;CA07g04450;CA07g05790;CA07g08680;CA07g14550;CA08g15500;CA08g17840;CA08g18870;CA08g19010;CA08g19430;CA09g10800;CA09g11390;CA09g18320;CA10g00930;CA10g01150;CA11g02470;CA11g05380;CA11g19030;CA12g02590;CA1…
biological_process	reproduction	14	CA01g25540;CA02g23110;CA03g06560;CA03g17560;CA03g23920;CA03g25020;CA04g20840;CA06g14020;CA06g24600;CA07g05790;CA07g12670;CA07g15890;CA07g17040;CA08g10370
biological_process	reproductive process	14	CA01g25540;CA02g23110;CA03g06560;CA03g17560;CA03g23920;CA03g25020;CA04g20840;CA06g14020;CA06g24600;CA07g05790;CA07g12670;CA07g15890;CA07g17040;CA08g10370
biological_process	response to stimulus	80	CA00g28750;CA00g28760;CA00g34770;CA00g41380;CA00g82820;CA00g96250;CA01g02060;CA01g03330;CA01g07890;CA01g11410;CA01g18360;CA02g18360;CA02g19820;CA02g21020;CA02g22040;CA02g23110;CA02g30850;CA03g04260;CA03g06560;CA03g06810;CA03g17560;CA03g23920;CA03g25020;CA04g00910;CA04g02730;CA04g13750;CA04g14020;CA04g15370;CA04g21340;CA04g22110;CA05g00420;CA05g04420;CA05g08210;CA05g10890;CA05g12670;CA05g13320;CA0…
biological_process	rhythmic process	2	CA02g23110;CA08g18870
biological_process	signaling	7	CA02g23110;CA03g06810;CA08g15500;CA08g17840;CA08g18870;CA11g02470;CA12g15670
cellular_component	cell	262	CA00g00440;CA00g00720;CA00g11160;CA00g26920;CA00g26940;CA00g28750;CA00g32390;CA00g34770;CA00g36540;CA00g41380;CA00g42930;CA00g46820;CA00g52140;CA00g52420;CA00g57370;CA00g60450;CA00g68490;CA00g69360;CA00g75740;CA00g78770;CA00g80920;CA00g81490;CA00g82820;CA00g83800;CA00g87370;CA01g00780;CA01g02060;CA01g02390;CA01g03330;CA01g04380;CA01g04800;CA01g07890;CA01g09600;CA01g10030;CA01g10230;CA01g13100;CA0…
cellular_component	cell junction	15	CA00g52420;CA01g09600;CA02g17460;CA03g32410;CA04g14020;CA04g22110;CA05g12210;CA05g12260;CA06g04400;CA07g12090;CA08g10370;CA08g15620;CA09g06180;CA09g07310;CA12g20140
cellular_component	cell part	259	CA00g00440;CA00g00720;CA00g11160;CA00g26920;CA00g26940;CA00g28750;CA00g32390;CA00g34770;CA00g36540;CA00g41380;CA00g42930;CA00g46820;CA00g52140;CA00g52420;CA00g57370;CA00g60450;CA00g68490;CA00g69360;CA00g75740;CA00g78770;CA00g81490;CA00g82820;CA00g83800;CA00g87370;CA01g00780;CA01g02060;CA01g02390;CA01g03330;CA01g04380;CA01g04800;CA01g07890;CA01g09600;CA01g10030;CA01g10230;CA01g13100;CA01g15460;CA0…
cellular_component	extracellular region	32	CA01g11410;CA01g31060;CA01g31740;CA02g21020;CA02g22040;CA02g29800;CA02g30850;CA03g05770;CA03g17560;CA03g23920;CA03g35150;CA03g35240;CA03g36980;CA04g02730;CA04g14020;CA04g19390;CA04g19400;CA04g22110;CA05g00420;CA05g12670;CA06g04400;CA06g15810;CA07g06720;CA07g12090;CA08g03040;CA08g13760;CA08g15620;CA09g07310;CA10g01740;CA10g05650;CA12g06540;CA12g16570
cellular_component	extracellular region part	6	CA02g21020;CA04g19390;CA04g19400;CA07g06720;CA10g01740;CA12g16570
cellular_component	macromolecular complex	77	CA00g00440;CA00g42930;CA00g57370;CA00g60450;CA00g68490;CA00g69360;CA00g78770;CA00g81490;CA01g00780;CA01g10030;CA01g10230;CA01g17210;CA01g22170;CA01g25920;CA02g08680;CA02g09350;CA02g10150;CA02g22700;CA02g23270;CA02g23630;CA02g25220;CA03g06810;CA03g07210;CA03g10360;CA03g11550;CA03g12810;CA03g29420;CA03g34440;CA03g34450;CA03g35120;CA03g35140;CA04g09700;CA04g11220;CA04g16010;CA04g19080;CA04g19840;CA0…
cellular_component	membrane	128	CA00g15930;CA00g26920;CA00g32780;CA00g43050;CA00g47410;CA00g52420;CA00g52440;CA00g57370;CA00g61540;CA00g78770;CA00g87370;CA01g04780;CA01g07890;CA01g09600;CA01g11410;CA01g15460;CA01g16490;CA01g20290;CA01g20890;CA01g32040;CA02g01750;CA02g08680;CA02g09350;CA02g09610;CA02g12930;CA02g17460;CA02g17770;CA02g18660;CA02g20820;CA02g21310;CA02g22700;CA02g24610;CA02g25720;CA02g26430;CA02g29800;CA02g30050;CA0…
cellular_component	membrane part	101	CA00g15930;CA00g26920;CA00g32780;CA00g43050;CA00g47410;CA00g52420;CA00g52440;CA00g57370;CA00g78770;CA00g87370;CA01g04780;CA01g09600;CA01g11410;CA01g15460;CA01g20290;CA01g32040;CA02g08680;CA02g09350;CA02g09610;CA02g12930;CA02g17770;CA02g18660;CA02g20820;CA02g21310;CA02g22700;CA02g24610;CA02g26430;CA02g30050;CA03g11970;CA03g15430;CA03g15480;CA03g27730;CA03g31740;CA03g32410;CA03g34440;CA03g35150;CA0…
cellular_component	membrane-enclosed lumen	11	CA00g75740;CA01g16490;CA03g15480;CA04g15370;CA06g15690;CA06g21080;CA07g03180;CA08g00690;CA08g15010;CA09g11390;CA12g08540
cellular_component	organelle	172	CA00g00440;CA00g00720;CA00g11160;CA00g26920;CA00g26940;CA00g28750;CA00g32390;CA00g34770;CA00g36540;CA00g41380;CA00g42930;CA00g46820;CA00g57370;CA00g60450;CA00g75740;CA00g78770;CA00g81490;CA00g82820;CA00g87370;CA01g00780;CA01g02060;CA01g03330;CA01g04380;CA01g04800;CA01g07890;CA01g09600;CA01g10030;CA01g10230;CA01g15460;CA01g16490;CA01g17210;CA01g18360;CA01g22170;CA01g25540;CA01g25920;CA02g00970;CA0…
cellular_component	organelle part	96	CA00g00440;CA00g26920;CA00g42930;CA00g57370;CA00g60450;CA00g75740;CA00g82820;CA01g02060;CA01g03330;CA01g04380;CA01g04800;CA01g07890;CA01g10030;CA01g10230;CA01g15460;CA01g16490;CA01g17210;CA01g22170;CA01g25540;CA01g25920;CA02g08680;CA02g09350;CA02g21310;CA02g22700;CA02g23630;CA02g25220;CA03g06560;CA03g11550;CA03g15480;CA03g17560;CA03g29420;CA03g34440;CA03g34450;CA03g35120;CA03g35240;CA03g35890;CA0…
cellular_component	supramolecular complex	3	CA04g21850;CA10g18810;CA11g20110
cellular_component	symplast	15	CA00g52420;CA01g09600;CA02g17460;CA03g32410;CA04g14020;CA04g22110;CA05g12210;CA05g12260;CA06g04400;CA07g12090;CA08g10370;CA08g15620;CA09g06180;CA09g07310;CA12g20140
cellular_component	virion	1	CA06g25450
cellular_component	virion part	1	CA06g25450
molecular_function	antioxidant activity	18	CA01g11410;CA02g19820;CA02g22040;CA02g30850;CA03g01500;CA04g02730;CA04g14020;CA04g21340;CA04g22110;CA05g12670;CA06g06260;CA07g12090;CA08g06160;CA08g15620;CA09g03700;CA09g07310;CA10g01740;CA12g13740
molecular_function	binding	223	CA00g00050;CA00g00440;CA00g00720;CA00g15840;CA00g20880;CA00g26920;CA00g26940;CA00g32390;CA00g34770;CA00g41380;CA00g42930;CA00g47410;CA00g52140;CA00g52420;CA00g57370;CA00g60450;CA00g61540;CA00g68490;CA00g69360;CA00g71370;CA00g76040;CA00g77720;CA00g78770;CA00g80920;CA00g82820;CA00g84880;CA00g87370;CA00g94110;CA01g02060;CA01g02390;CA01g03330;CA01g04380;CA01g04780;CA01g04800;CA01g09600;CA01g10230;CA0…
molecular_function	catalytic activity	296	CA00g00050;CA00g00720;CA00g11160;CA00g15840;CA00g20880;CA00g26920;CA00g26940;CA00g32390;CA00g36540;CA00g41380;CA00g47410;CA00g51960;CA00g57370;CA00g69360;CA00g71370;CA00g78770;CA00g80920;CA00g81490;CA00g82820;CA00g83800;CA00g84880;CA00g88020;CA00g94110;CA00g96980;CA01g02060;CA01g02390;CA01g03070;CA01g03330;CA01g03750;CA01g03790;CA01g03830;CA01g03850;CA01g04380;CA01g04780;CA01g04800;CA01g07890;CA0…
molecular_function	molecular function regulator	7	CA02g18720;CA03g15860;CA03g36980;CA04g19390;CA04g19400;CA08g19430;CA10g00930
molecular_function	molecular transducer activity	2	CA08g15500;CA08g17840
molecular_function	nutrient reservoir activity	4	CA03g05770;CA08g13760;CA08g14620;CA11g13320
molecular_function	signal transducer activity	2	CA08g15500;CA08g17840
molecular_function	structural molecule activity	30	CA00g00440;CA00g42930;CA00g60450;CA01g10030;CA01g10230;CA01g22170;CA02g23630;CA02g25220;CA03g11550;CA03g12810;CA03g29420;CA03g34440;CA03g35120;CA04g16010;CA04g19840;CA04g20960;CA04g21850;CA05g17210;CA06g14020;CA06g19960;CA07g12300;CA08g09600;CA08g15280;CA09g12330;CA10g00190;CA10g00840;CA10g18810;CA10g21320;CA10g21500;CA12g01030
molecular_function	transcription regulator activity	1	CA11g05380
molecular_function	transporter activity	16	CA00g78770;CA01g10230;CA01g15460;CA01g16490;CA02g08680;CA04g09700;CA06g07890;CA06g10320;CA06g16980;CA06g23450;CA08g07290;CA09g02770;CA09g06180;CA10g15710;CA10g20230;CA11g00060
