# Supplementary material for: Unveiling molecular mechanisms of pepper resistance to Phytophthora capsici through grafting using iTRAQ-based proteomic analysis
Source: Sci Rep. 2024 Feb 27;14:4789. doi: 10.1038/s41598-024-55596-3 (PMC10899238; doi:10.1038/s41598-024-55596-3)
Supplement: Supplementary file 5 — Supplementary Table S3. [file 41598_2024_55596_MOESM5_ESM.xlsx]

## Sheet: E_EL_119-VS-CM_EL_121
Pathway_level1	Pathway_level2	Number_of_Proteins	Proteins
Cellular Processes	Transport and catabolism	12	CA00g80890;CA01g22680;CA01g23340;CA03g02190;CA04g11490;CA04g14650;CA06g09510;CA06g19650;CA06g24540;CA08g18520;CA12g04530;CA12g20790
Environmental Information Processing	Signal transduction	7	CA00g73770;CA01g31060;CA02g00610;CA02g21050;CA06g16590;CA11g10920;CA12g03100
Genetic Information Processing	Folding, sorting and degradation	24	CA00g29970;CA00g30210;CA00g52140;CA00g80890;CA00g90610;CA01g00780;CA01g03790;CA01g03850;CA01g16250;CA01g33360;CA02g12780;CA02g18720;CA02g22130;CA03g29180;CA06g05770;CA06g24540;CA07g04920;CA07g20630;CA09g00380;CA09g11730;CA10g01090;CA10g08410;CA10g15200;CA11g12430
Genetic Information Processing	Replication and repair	2	CA06g25030;CA09g00420
Genetic Information Processing	Transcription	10	CA01g13270;CA03g01910;CA05g14970;CA06g24540;CA06g25460;CA07g04040;CA07g07300;CA07g19480;CA08g01670;CA09g13890
Genetic Information Processing	Translation	58	CA00g26930;CA00g36510;CA00g42930;CA00g44670;CA00g52140;CA00g68490;CA01g00790;CA01g03440;CA01g03790;CA01g03850;CA01g09460;CA01g17080;CA01g20890;CA01g21050;CA01g21810;CA01g33360;CA01g33650;CA02g07430;CA02g12780;CA02g14960;CA02g18160;CA02g23630;CA03g01410;CA03g01910;CA03g18620;CA03g23970;CA03g24900;CA03g33520;CA03g34760;CA04g09320;CA04g12290;CA04g22060;CA05g01160;CA05g17210;CA06g21920;CA06g22930;CA0…
Metabolism	Amino acid metabolism	25	CA00g36510;CA00g76730;CA00g96980;CA01g02790;CA01g22070;CA01g33890;CA02g14450;CA02g15780;CA02g15960;CA02g21310;CA02g24340;CA02g24690;CA02g26770;CA03g02190;CA03g02840;CA03g27250;CA06g21870;CA07g17620;CA08g11340;CA08g18770;CA09g09900;CA10g15500;CA11g07680;CA12g02230;CA12g03600
Metabolism	Biosynthesis of other secondary metabolites	19	CA00g52100;CA00g84860;CA00g96980;CA01g08570;CA01g11410;CA01g33890;CA02g00610;CA02g14450;CA02g15780;CA02g26770;CA02g30850;CA03g08090;CA04g02730;CA05g01090;CA08g11340;CA09g07330;CA10g03840;CA10g15200;CA12g03520
Metabolism	Carbohydrate metabolism	45	CA00g32320;CA01g08570;CA01g16000;CA01g28820;CA02g02910;CA02g03350;CA02g05510;CA02g05860;CA02g18360;CA02g21050;CA02g24340;CA03g02840;CA03g06560;CA03g18970;CA03g29180;CA03g35150;CA03g36980;CA04g13540;CA04g18730;CA04g20480;CA05g01090;CA05g04420;CA05g11560;CA05g12260;CA05g19020;CA06g00420;CA07g02180;CA07g14650;CA07g21160;CA08g02360;CA08g05200;CA08g14620;CA09g06200;CA09g09900;CA09g14780;CA10g03840;CA1…
Metabolism	Energy metabolism	30	CA00g41210;CA00g57370;CA00g68320;CA00g77160;CA01g28820;CA02g05510;CA02g05860;CA02g17690;CA03g02840;CA03g25580;CA03g28860;CA04g13540;CA04g14450;CA05g11560;CA05g12470;CA05g20680;CA06g11950;CA07g10990;CA07g14650;CA07g21160;CA07g21500;CA08g05200;CA08g15590;CA09g13690;CA10g02050;CA10g07200;CA11g00180;CA12g02230;CA12g04980;CA12g12950
Metabolism	Global and overview maps	106	CA00g15310;CA00g15320;CA00g32320;CA00g36510;CA00g45420;CA00g57370;CA00g68320;CA00g76730;CA00g77160;CA00g81030;CA00g84860;CA01g02390;CA01g02790;CA01g08570;CA01g11410;CA01g16000;CA01g28820;CA01g33890;CA02g00610;CA02g02910;CA02g03350;CA02g05510;CA02g05860;CA02g14450;CA02g15780;CA02g15960;CA02g17690;CA02g21050;CA02g21310;CA02g23110;CA02g24340;CA02g24690;CA02g26770;CA02g30360;CA02g30850;CA03g02190;CA0…
Metabolism	Glycan biosynthesis and metabolism	4	CA01g08570;CA03g30510;CA07g03430;CA11g00070
Metabolism	Lipid metabolism	19	CA00g15310;CA00g15320;CA00g32320;CA00g45420;CA00g81030;CA01g08570;CA01g31810;CA02g23110;CA02g29340;CA02g30360;CA03g02190;CA04g14570;CA07g20490;CA08g02360;CA09g06200;CA09g09900;CA12g03370;CA12g18010;CA12g22660
Metabolism	Metabolism of cofactors and vitamins	9	CA00g32320;CA02g24340;CA02g24690;CA03g14030;CA03g24490;CA03g34240;CA07g13810;CA07g19520;CA12g22660
Metabolism	Metabolism of other amino acids	16	CA01g02390;CA01g02790;CA01g08570;CA02g19820;CA02g24340;CA03g05770;CA04g04290;CA05g01090;CA05g19020;CA07g16200;CA07g16210;CA08g14730;CA10g03840;CA10g15200;CA11g02330;CA11g07680
Metabolism	Metabolism of terpenoids and polyketides	3	CA03g28450;CA11g19050;CA12g15670
Metabolism	Nucleotide metabolism	9	CA02g02910;CA03g06560;CA03g18970;CA03g24490;CA07g20690;CA08g10880;CA10g12370;CA11g16360;CA12g05650
Organismal Systems	Environmental adaptation	13	CA00g30210;CA00g52420;CA00g73770;CA01g20890;CA01g31060;CA05g01160;CA06g05770;CA07g04920;CA07g20630;CA08g03270;CA10g01090;CA11g02470;CA11g10920

## Sheet: ER_118-VS-CMR_117
Pathway_level1	Pathway_level2	Number_of_Proteins	Proteins
Cellular Processes	Transport and catabolism	17	CA00g87370;CA02g23890;CA02g24610;CA02g28280;CA03g02190;CA04g21850;CA05g03370;CA06g15810;CA06g19650;CA07g14550;CA09g12330;CA10g01740;CA10g11580;CA10g13220;CA10g18810;CA11g20110;CA12g16570
Environmental Information Processing	Signal transduction	6	CA01g31060;CA02g07880;CA02g21020;CA02g23570;CA08g15500;CA12g00050
Genetic Information Processing	Folding, sorting and degradation	50	CA00g34770;CA00g52140;CA00g81490;CA00g87370;CA01g00780;CA01g03750;CA01g03790;CA01g03830;CA01g03850;CA01g07890;CA01g21100;CA01g21300;CA01g27400;CA01g33350;CA01g33360;CA01g33370;CA02g12780;CA02g18720;CA02g21200;CA02g25020;CA03g06810;CA03g07210;CA03g35240;CA04g19080;CA04g22500;CA05g03370;CA05g10890;CA06g15690;CA06g15810;CA07g03180;CA07g04450;CA07g04920;CA07g08930;CA07g20630;CA07g21170;CA08g14530;CA0…
Genetic Information Processing	Replication and repair	3	CA00g34770;CA03g05670;CA03g06810
Genetic Information Processing	Transcription	17	CA00g76040;CA01g32040;CA02g04070;CA03g00830;CA05g03370;CA05g14970;CA06g25450;CA07g04040;CA07g19480;CA08g01670;CA08g15690;CA09g13100;CA10g01470;CA10g11580;CA10g18530;CA10g19120;CA11g18110
Genetic Information Processing	Translation	65	CA00g00440;CA00g26940;CA00g32390;CA00g36510;CA00g42930;CA00g52140;CA00g52440;CA00g60450;CA00g68490;CA00g69360;CA00g75740;CA01g03750;CA01g03790;CA01g03830;CA01g03850;CA01g10030;CA01g10230;CA01g17210;CA01g20890;CA01g21100;CA01g22170;CA01g33360;CA01g33370;CA02g12780;CA02g23630;CA02g25020;CA02g25220;CA03g11550;CA03g12810;CA03g22160;CA03g29420;CA03g35120;CA03g35240;CA03g36210;CA04g11220;CA04g16010;CA0…
Metabolism	Amino acid metabolism	46	CA00g15840;CA00g36510;CA00g36540;CA00g47410;CA00g80920;CA00g88020;CA00g96980;CA01g03330;CA01g13100;CA01g18360;CA01g25540;CA01g34660;CA02g00970;CA02g09350;CA02g10150;CA02g15780;CA02g21310;CA03g02190;CA03g04210;CA03g10360;CA03g17560;CA03g26220;CA03g27250;CA03g28190;CA03g30000;CA03g36790;CA03g37000;CA04g08440;CA04g08530;CA05g17070;CA06g10980;CA06g10990;CA07g06410;CA07g17300;CA07g19710;CA07g19720;CA0…
Metabolism	Biosynthesis of other secondary metabolites	29	CA00g84880;CA00g96980;CA01g11410;CA01g33350;CA02g12930;CA02g15780;CA02g22040;CA02g30850;CA03g08090;CA03g08100;CA03g33100;CA04g02730;CA04g08530;CA04g14020;CA04g22110;CA04g23420;CA05g01090;CA05g12670;CA07g12090;CA08g03040;CA08g06160;CA08g09990;CA08g11450;CA08g15620;CA09g07310;CA10g02820;CA10g15200;CA10g18210;CA11g15510
Metabolism	Carbohydrate metabolism	98	CA00g80920;CA00g82820;CA00g83800;CA01g02060;CA01g03070;CA01g04800;CA01g09600;CA01g12140;CA01g13100;CA01g14120;CA01g18360;CA01g25920;CA01g26380;CA01g33350;CA02g02910;CA02g10150;CA02g12930;CA02g18360;CA02g18850;CA02g21020;CA02g22700;CA02g28420;CA02g28440;CA02g28460;CA03g04210;CA03g06560;CA03g10360;CA03g11970;CA03g15480;CA03g15860;CA03g23920;CA03g25020;CA03g28190;CA03g30000;CA03g33100;CA03g35140;CA0…
Metabolism	Energy metabolism	37	CA00g15840;CA00g26920;CA00g57370;CA00g78770;CA01g31460;CA02g00210;CA02g00970;CA02g22700;CA02g30590;CA03g17560;CA03g30000;CA03g37000;CA04g15750;CA05g11560;CA06g04400;CA06g07890;CA06g11950;CA06g16980;CA06g20200;CA06g26270;CA07g17300;CA07g21170;CA08g04930;CA08g06160;CA08g06620;CA08g18850;CA09g12840;CA10g00750;CA10g01650;CA10g10250;CA10g21570;CA11g00060;CA11g09720;CA12g00050;CA12g02140;CA12g02230;CA1…
Metabolism	Global and overview maps	157	CA00g11160;CA00g15840;CA00g20880;CA00g26920;CA00g36510;CA00g36540;CA00g47410;CA00g57370;CA00g78770;CA00g80920;CA00g83800;CA00g84880;CA00g88020;CA01g02060;CA01g02390;CA01g03070;CA01g03330;CA01g04380;CA01g04800;CA01g11410;CA01g13100;CA01g14120;CA01g18360;CA01g25540;CA01g25920;CA01g26380;CA01g27400;CA01g27690;CA01g33350;CA02g00970;CA02g02910;CA02g09350;CA02g10150;CA02g12270;CA02g12930;CA02g15780;CA0…
Metabolism	Glycan biosynthesis and metabolism	4	CA00g15930;CA01g27400;CA03g23920;CA07g03430
Metabolism	Lipid metabolism	17	CA00g20880;CA01g25920;CA01g27690;CA02g12930;CA02g23110;CA03g02190;CA03g23920;CA03g28190;CA06g10980;CA06g10990;CA08g00940;CA08g02360;CA08g15600;CA10g13220;CA10g20920;CA12g13740;CA12g18010
Metabolism	Metabolism of cofactors and vitamins	11	CA01g27690;CA02g17460;CA03g24490;CA03g34240;CA04g08440;CA05g17070;CA07g17440;CA07g19520;CA08g15600;CA10g00270;CA10g20920
Metabolism	Metabolism of other amino acids	22	CA01g02390;CA01g33350;CA02g00970;CA02g12930;CA02g19820;CA03g01500;CA03g05770;CA03g28190;CA03g33100;CA05g01090;CA05g14990;CA06g02950;CA06g06260;CA07g06410;CA08g09990;CA08g13760;CA09g03120;CA09g03700;CA10g14270;CA10g15200;CA11g15510;CA12g13740
Metabolism	Metabolism of terpenoids and polyketides	6	CA03g28190;CA03g28450;CA05g07060;CA07g07100;CA11g17840;CA12g15670
Metabolism	Nucleotide metabolism	11	CA00g11160;CA01g04380;CA02g02910;CA02g12270;CA03g06560;CA03g24490;CA05g06210;CA10g12370;CA10g16030;CA12g05650;CA12g20570
Organismal Systems	Environmental adaptation	13	CA00g52420;CA01g20890;CA01g31060;CA02g07880;CA02g18660;CA02g23570;CA03g16020;CA05g01160;CA07g04920;CA07g20630;CA08g15500;CA10g01090;CA11g02470
