# Supplementary material for: Unveiling molecular mechanisms of pepper resistance to Phytophthora capsici through grafting using iTRAQ-based proteomic analysis
Source: Sci Rep. 2024 Feb 27;14:4789. doi: 10.1038/s41598-024-55596-3 (PMC10899238; doi:10.1038/s41598-024-55596-3)
Supplement: Supplementary file 6 — Supplementary Table S4. [file 41598_2024_55596_MOESM6_ESM.xlsx]

## Sheet: Sheet1
DEPs ID	Primer sequence
	Forward (5′-3′)	Reverse (5′-3′)
CA03g36980	CCTGGAGACGATGGACGAAA	CCTCGTCGTGAGAGAAACCG
CA01g31060	GCCCTTACGGGGAAAACCTA	AACCCTAGCACAACCAAGACG
CA02g15780	GGAGGTCTTTATGGTGCTTCTACT	CCATCACAATAAGCACAATGAACA
CA02g30850	GAACTTCTACGCTTTTACCTGTCC	CTACTGCTTCTTTAGCCTTTACCAC
CA05g12260	TATTTTTCCCCCCAGACCAAG	TACCAACCATAACTTCAAGACCAGA
CA01g11410	AAGAATGAAATGAGAATGGCTGC	TCTCTTCTCCCTAATAACACCTTCC
CA03g35150	TTATTCACCACAAAACTCCCCA	CATCTCACTACCAAAAGCCACG
CA01g26190	AGAAGCAAAAGCAAGCAGACAG	TGGACTGGAAATTGCTGTTTACAT
CA11g10620	ATTACACAGTGGGTGATTCTTTGG	TGTCGTTGTCTAAAGCATTGTCG
CA01g20890	GTTTTGCTTCTTTTCTCATTGCTC	ATTTGCCTTGGAGCACTGTTTT
CA02g11340	GCAAGCAAAAAACCCTCCAA	CTCCACAAACGCCGTCACT
CA12g02730	TGGCAAACGGTGTCGTATTC	TCGCCTTCTTCGGCTTACTC
Actin	GACGTGACCTAACTGATAACCTGAT	CTCTCAGCACCAATGGTAATAACTT
